# Supplementary material for: A New Pt(II) Complex with Anionic s-Triazine Based NNO-Donor Ligand: Synthesis, X-ray Structure, Hirshfeld Analysis and DFT Studies
Source: Molecules. 2022 Mar 1;27(5):1628. doi: 10.3390/molecules27051628 (PMC8911880; doi:10.3390/molecules27051628)
Supplement: Supplementary file 1 [file molecules-27-01628-s001.zip]

Archive with 1 entries (1 files):
- molecules-1566817-supplementary.pdf
